# Supplementary material for: Prion-Seeding Activity in Cerebrospinal Fluid of Deer with Chronic Wasting Disease
Source: PLoS One. 2013 Nov 25;8(11):e81488. doi: 10.1371/journal.pone.0081488 (PMC3839929; doi:10.1371/journal.pone.0081488)
Supplement: Table S1 — Summary of genotype, incubation period and advanced RT-QuIC metrics from study deer. Neither genotype nor incubation period were significantly correlated to sPMCA or RT-QuIC results; while advanced metrics derived from RT-QuIC experiments had no direct correlation with any of the historical variables from CWD-exposed or sham inoculated deer. (XLSX) [file pone.0081488.s001.xlsx]

## Sheet: Sheet1
Animal ID	Genotype	Incubation (months)	Mean Slope	Mean Peak Fluorescence
106	GS	22	0.8089	12920.1
107	GG	NA
108	GG	17
110	GG	19	0.2607	12124.7
111	GS	27
114	GG	19	0.3892	10530.2
122	GG	17
123	GG	20
124	GS	27
132	GG	19
133	GG	26	0.3197	9731.56
134	GG	27
136	GS	30	0.4023	10185.3
137	GS	19
138	GG	24	0.2886	10160
141	GG	27
143	GS	12
144	GG	26	0.3066	10490.9
147	GG	19
150	GG	27
302	GS	27
303	GS	19
307	GG	19
311	GS	19
322	GG	19
324	GG	19
346	GG	19
347	GS	27
357	GG	19
360	GG	19
371	GG	19
372	GG	26	0.4417	10972.3
373	GG	19
374	GG	24
4116	GG	19	0.408	10729.8
4117	GG	19
4119	GS	24	0.3209	8998.22
4128	GG	19	0.4372	8077.89
4129	GS	19
4153	GG	19
4461	GG	19
4488	GS	19
4502	GG	24	0.3639	10902.3
4506	GG	19	0.3245	9689.22
4509	GG	1
4513	GG	17	0.301	13049.9
4516	GG	19
4521	GS	19
