# Supplementary material for: Prion-Seeding Activity in Cerebrospinal Fluid of Deer with Chronic Wasting Disease
Source: PLoS One. 2013 Nov 25;8(11):e81488. doi: 10.1371/journal.pone.0081488 (PMC3839929; doi:10.1371/journal.pone.0081488)
Supplement: Table S3 — Comparison of predictor models to estimate Boltzmann slope and maximum fluorescence of samples diagnosed as CDW positive by QuIC. Models represent logistic regressions for slope and linear regressions for fluorescence of all pair-wise combinations of predictors, and are ranked from most parsimonious to least parsimonious by ∆AICc. 1=Inoculum (blood and blood products, environment, urine/feces, negative, brain, saliva), 2=IHC, 3=Genotype (GG/GS), 4=Month sample was tonsil biopsy positive (by IHC), 5=Incubation period (months), and 6=Duration of clinical signs (weeks). K=number of model parameters, w=model weight, r2=McFadden’s r2 for slope and r2 for fluorescence. (XLSX) [file pone.0081488.s003.xlsx]

## Sheet: Sheet1
QuIC - Slope							QuIC - Fluorescence
Model	K	AICc	∆AICc	w	r2		Model	K	AICc	∆AICc	w	r2
3+6	2	16.66	0	0.112	0.085		4+5	2	244.023	0	0.16	0.011
3+5	2	16.843	0.182	0.103	0.072		4+6	2	244.952	0.929	0.1	0.007
2+3	2	16.972	0.311	0.096	0.063		2+5	2	245.079	1.057	0.094	0.006
3+4	2	17.045	0.385	0.093	0.058		3+4	2	245.303	1.281	0.084	0.005
1+6	2	17.443	0.782	0.076	0.169		2+4	2	245.322	1.299	0.083	0.005
2+6	2	17.728	1.068	0.066	0.011		3+5	2	245.487	1.465	0.077	0.004
5+6	2	17.758	1.098	0.065	0.009		5+6	2	245.659	1.636	0.07	0.004
4+6	2	17.784	1.124	0.064	0.007		1+5	2	246.003	1.98	0.059	0.011
2+4	2	17.835	1.175	0.062	0.004		2+6	2	246.063	2.04	0.058	0.002
2+5	2	17.875	1.214	0.061	0.001		2+3	2	246.109	2.087	0.056	0.002
4+5	7	17.898	1.237	0.06	0		3+6	7	246.511	2.488	0.046	0
1+3	7	18.857	2.196	0.037	0.071		1+4	7	247.105	3.082	0.034	0.006
1+5	7	18.931	2.271	0.036	0.066		1+6	7	247.297	3.274	0.031	0.005
1+4	7	18.995	2.335	0.035	0.062		1+2	7	247.793	3.77	0.024	0.003
1+2	7	19.101	2.44	0.033	0.054		1+3	7	247.953	3.931	0.022	0.003
